# Supplementary material for: Molecular Diversity of Giardia duodenalis, Cryptosporidium spp., and Blastocystis sp. in Symptomatic and Asymptomatic Schoolchildren in Zambézia Province (Mozambique)
Source: Pathogens. 2021 Feb 24;10(3):255. doi: 10.3390/pathogens10030255 (PMC7996272; doi:10.3390/pathogens10030255)
Supplement: Supplementary file 1 [file pathogens-10-00255-s001.zip]

Archive with 7 entries (6 files):
- supplementary 2/
- supplementary 2/Figure S1_Pathogens_2021_Muadica_et_al..docx
- supplementary 2/Figure S2_Pathogens_2021_Muadica_et_al.docx
- supplementary 2/Table S1_Pathogens_2021_Muadica_et_al..docx
- supplementary 2/Table S2_Pathogens_2021_Muadica_et_al.docx
- supplementary 2/Table S3_Pathogens_2021_Muadica_et_al.docx
- supplementary 2/Table S4_Pathogens_2021_Muadica_et_al.docx
